# Supplementary material for: Discovery and pharmacophoric characterization of chemokine network inhibitors using phage-display, saturation mutagenesis and computational modelling
Source: Nat Commun. 2023 Sep 16;14:5763. doi: 10.1038/s41467-023-41488-z (PMC10505172; doi:10.1038/s41467-023-41488-z)
Supplement: Supplementary file 4 — Source Data [file 41467_2023_41488_MOESM4_ESM.zip]

Archive with 162 entries (159 files):
- SourceData/
- __MACOSX/._SourceData
- SourceData/.DS_Store
- __MACOSX/SourceData/._.DS_Store
- SourceData/pymol/
- __MACOSX/SourceData/._pymol
- SourceData/Rpackages.txt
- __MACOSX/SourceData/._Rpackages.txt
- SourceData/scripts/
- __MACOSX/SourceData/._scripts
- SourceData/SourceData.xlsx
- __MACOSX/SourceData/._SourceData.xlsx
- SourceData/readme.txt
- __MACOSX/SourceData/._readme.txt
- SourceData/pymol/s8b2_E54_AD_CCL3_HD2.pse
- __MACOSX/SourceData/pymol/._s8b2_E54_AD_CCL3_HD2.pse
- SourceData/pymol/s8b1_E54_AD_CCL3_HD2.pse
- __MACOSX/SourceData/pymol/._s8b1_E54_AD_CCL3_HD2.pse
- SourceData/pymol/s7b2_E14_AF_CCL3_HD2.pse
- __MACOSX/SourceData/pymol/._s7b2_E14_AF_CCL3_HD2.pse
- SourceData/pymol/9a6_E149_AF_CCL8_CCR1.pse
- __MACOSX/SourceData/pymol/._9a6_E149_AF_CCL8_CCR1.pse
- SourceData/pymol/10a2_E1_HD_CCL5s_EVE14N31.pse
- __MACOSX/SourceData/pymol/._10a2_E1_HD_CCL5s_EVE14N31.pse
- SourceData/pymol/s7d4_E94_AF_CCL7_CCR1.pse
- __MACOSX/SourceData/pymol/._s7d4_E94_AF_CCL7_CCR1.pse
- SourceData/pymol/s7b1_E14_AF_CCL3_HD2.pse
- __MACOSX/SourceData/pymol/._s7b1_E14_AF_CCL3_HD2.pse
- SourceData/pymol/10b1_E33_AF_CCL5_HD2.pse
- __MACOSX/SourceData/pymol/._10b1_E33_AF_CCL5_HD2.pse
- SourceData/pymol/s9c3_E146_AF_CCL5_EVA4.pse
- __MACOSX/SourceData/pymol/._s9c3_E146_AF_CCL5_EVA4.pse
- SourceData/pymol/s8a2_E46_AD_CCL2_HD2.pse
- __MACOSX/SourceData/pymol/._s8a2_E46_AD_CCL2_HD2.pse
- SourceData/pymol/9b2_E157_AF_CXL10_HD2.pse
- __MACOSX/SourceData/pymol/._9b2_E157_AF_CXL10_HD2.pse
- SourceData/pymol/s8a1_E46_AD_CCL2_HD2.pse
- __MACOSX/SourceData/pymol/._s8a1_E46_AD_CCL2_HD2.pse
- SourceData/pymol/s7a3_E2_AF_CCL2_CCR2.pse
- __MACOSX/SourceData/pymol/._s7a3_E2_AF_CCL2_CCR2.pse
- SourceData/pymol/10b2_E33_AF_CCL5_HD2.pse
- __MACOSX/SourceData/pymol/._10b2_E33_AF_CCL5_HD2.pse
- SourceData/pymol/s7c3_E143_AF_CCL5_CCR5.pse
- __MACOSX/SourceData/pymol/._s7c3_E143_AF_CCL5_CCR5.pse
- SourceData/pymol/s7c1_E33_AF_CCL5_HD2.pse
- __MACOSX/SourceData/pymol/._s7c1_E33_AF_CCL5_HD2.pse
- SourceData/pymol/s8e2_E53_AD_CXL11_HD2.pse
- __MACOSX/SourceData/pymol/._s8e2_E53_AD_CXL11_HD2.pse
- SourceData/pymol/s7a1_E141_AF_CCL2_HD2.pse
- __MACOSX/SourceData/pymol/._s7a1_E141_AF_CCL2_HD2.pse
- SourceData/pymol/s7a4_E2_AF_CCL2_CCR2.pse
- __MACOSX/SourceData/pymol/._s7a4_E2_AF_CCL2_CCR2.pse
- SourceData/pymol/s9c1_E146_AF_CCL5_EVA4.pse
- __MACOSX/SourceData/pymol/._s9c1_E146_AF_CCL5_EVA4.pse
- SourceData/pymol/s8c2_E48_AD_CCL7_HD2.pse
- __MACOSX/SourceData/pymol/._s8c2_E48_AD_CCL7_HD2.pse
- SourceData/pymol/s8d1_E44_AD_CXCL6_HD2.pse
- __MACOSX/SourceData/pymol/._s8d1_E44_AD_CXCL6_HD2.pse
- SourceData/pymol/9b4_E52_AD_CXL10_HD2.pse
- __MACOSX/SourceData/pymol/._9b4_E52_AD_CXL10_HD2.pse
- SourceData/pymol/s7f1_E165_AF_CXCL6_HD2.pse
- __MACOSX/SourceData/pymol/._s7f1_E165_AF_CXCL6_HD2.pse
- SourceData/pymol/s8c1_E48_AD_CCL7_HD2.pse
- __MACOSX/SourceData/pymol/._s8c1_E48_AD_CCL7_HD2.pse
- SourceData/pymol/s7e2_E131_AF_CXL11_HD2.pse
- __MACOSX/SourceData/pymol/._s7e2_E131_AF_CXL11_HD2.pse
- SourceData/pymol/s7c2_E33_AF_CCL5_HD2.pse
- __MACOSX/SourceData/pymol/._s7c2_E33_AF_CCL5_HD2.pse
- SourceData/pymol/10c1_E47_AD_CCL5_HD2.pse
- __MACOSX/SourceData/pymol/._10c1_E47_AD_CCL5_HD2.pse
- SourceData/pymol/s9d3_E169_AF_CCL7_EVA4.pse
- __MACOSX/SourceData/pymol/._s9d3_E169_AF_CCL7_EVA4.pse
- SourceData/pymol/s7b3_E6_AF_CCL3_CCR1.pse
- __MACOSX/SourceData/pymol/._s7b3_E6_AF_CCL3_CCR1.pse
- SourceData/pymol/s7d3_E94_AF_CCL7_CCR1.pse
- __MACOSX/SourceData/pymol/._s7d3_E94_AF_CCL7_CCR1.pse
- SourceData/pymol/9a4_E49_AD_CCL8_HD2.pse
- __MACOSX/SourceData/pymol/._9a4_E49_AD_CCL8_HD2.pse
- SourceData/pymol/s7c4_E143_AF_CCL5_CCR5.pse
- __MACOSX/SourceData/pymol/._s7c4_E143_AF_CCL5_CCR5.pse
- SourceData/pymol/s8d2_E44_AD_CXCL6_HD2.pse
- __MACOSX/SourceData/pymol/._s8d2_E44_AD_CXCL6_HD2.pse
- SourceData/pymol/10a1_E1_HD_CCL5s_EVE14N31.pse
- __MACOSX/SourceData/pymol/._10a1_E1_HD_CCL5s_EVE14N31.pse
- SourceData/pymol/s9b3_E170_AF_CCL3_EVA4.pse
- __MACOSX/SourceData/pymol/._s9b3_E170_AF_CCL3_EVA4.pse
- SourceData/pymol/s9b2_E170_AF_CCL3_EVA4_v2.pse
- __MACOSX/SourceData/pymol/._s9b2_E170_AF_CCL3_EVA4_v2.pse
- SourceData/pymol/9a5_E149_AF_CCL8_CCR1.pse
- __MACOSX/SourceData/pymol/._9a5_E149_AF_CCL8_CCR1.pse
- SourceData/pymol/s9a2_E171_AF_CCL2_EVA4_v2.pse
- __MACOSX/SourceData/pymol/._s9a2_E171_AF_CCL2_EVA4_v2.pse
- SourceData/pymol/s8e1_E53_AD_CXL11_HD2.pse
- __MACOSX/SourceData/pymol/._s8e1_E53_AD_CXL11_HD2.pse
- SourceData/pymol/s7a2_E141_AF_CCL2_HD2.pse
- __MACOSX/SourceData/pymol/._s7a2_E141_AF_CCL2_HD2.pse
- SourceData/pymol/10c2_E47_AD_CCL5_HD2.pse
- __MACOSX/SourceData/pymol/._10c2_E47_AD_CCL5_HD2.pse
- SourceData/pymol/s9e3_E151_AF_CCL8_EVA4.pse
- __MACOSX/SourceData/pymol/._s9e3_E151_AF_CCL8_EVA4.pse
- SourceData/pymol/s7f4_E168_AF_CXCL6_CXCR1.pse
- __MACOSX/SourceData/pymol/._s7f4_E168_AF_CXCL6_CXCR1.pse
- SourceData/pymol/s9d1_E169_AF_CCL7_EVA4.pse
- __MACOSX/SourceData/pymol/._s9d1_E169_AF_CCL7_EVA4.pse
- SourceData/pymol/s7e3_E44_AF_CXL11_CXCR3.pse
- __MACOSX/SourceData/pymol/._s7e3_E44_AF_CXL11_CXCR3.pse
- SourceData/pymol/9a2_E68_AF_CCL8_HD2.pse
- __MACOSX/SourceData/pymol/._9a2_E68_AF_CCL8_HD2.pse
- SourceData/pymol/9a1_E68_AF_CCL8_HD2.pse
- __MACOSX/SourceData/pymol/._9a1_E68_AF_CCL8_HD2.pse
- SourceData/pymol/s9e1_E151_AF_CCL8_EVA4.pse
- __MACOSX/SourceData/pymol/._s9e1_E151_AF_CCL8_EVA4.pse
- SourceData/pymol/s7b4_E6_AF_CCL3_CCR1.pse
- __MACOSX/SourceData/pymol/._s7b4_E6_AF_CCL3_CCR1.pse
- SourceData/pymol/s7e4_E44_AF_CXL11_CXCR3.pse
- __MACOSX/SourceData/pymol/._s7e4_E44_AF_CXL11_CXCR3.pse
- SourceData/pymol/9a3_E49_AD_CCL8_HD2.pse
- __MACOSX/SourceData/pymol/._9a3_E49_AD_CCL8_HD2.pse
- SourceData/pymol/s9b1_E170_AF_CCL3_EVA4.pse
- __MACOSX/SourceData/pymol/._s9b1_E170_AF_CCL3_EVA4.pse
- SourceData/pymol/s7e1_E131_AF_CXL11_HD2.pse
- __MACOSX/SourceData/pymol/._s7e1_E131_AF_CXL11_HD2.pse
- SourceData/pymol/9b6_E47_AF_CXL10_CXCR3.pse
- __MACOSX/SourceData/pymol/._9b6_E47_AF_CXL10_CXCR3.pse
- SourceData/pymol/s9a1_E171_AF_CCL2_EVA4.pse
- __MACOSX/SourceData/pymol/._s9a1_E171_AF_CCL2_EVA4.pse
- SourceData/pymol/s7f2_E165_AF_CXCL6_HD2.pse
- __MACOSX/SourceData/pymol/._s7f2_E165_AF_CXCL6_HD2.pse
- SourceData/pymol/9b3_E52_AD_CXL10_HD2.pse
- __MACOSX/SourceData/pymol/._9b3_E52_AD_CXL10_HD2.pse
- SourceData/pymol/s9e2_E151_AF_CCL8_EVA4_v2.pse
- __MACOSX/SourceData/pymol/._s9e2_E151_AF_CCL8_EVA4_v2.pse
- SourceData/pymol/s9d2_E169_AF_CCL7_EVA4_v2.pse
- __MACOSX/SourceData/pymol/._s9d2_E169_AF_CCL7_EVA4_v2.pse
- SourceData/pymol/s9c2_E146_AF_CCL5_EVA4_v2.pse
- __MACOSX/SourceData/pymol/._s9c2_E146_AF_CCL5_EVA4_v2.pse
- SourceData/pymol/9b1_E157_AF_CXL10_HD2.pse
- __MACOSX/SourceData/pymol/._9b1_E157_AF_CXL10_HD2.pse
- SourceData/pymol/s9a3_E171_AF_CCL2_EVA4.pse
- __MACOSX/SourceData/pymol/._s9a3_E171_AF_CCL2_EVA4.pse
- SourceData/pymol/s7d1_E85_AF_CCL7_HD2.pse
- __MACOSX/SourceData/pymol/._s7d1_E85_AF_CCL7_HD2.pse
- SourceData/pymol/s7d2_E85_AF_CCL7_HD2.pse
- __MACOSX/SourceData/pymol/._s7d2_E85_AF_CCL7_HD2.pse
- SourceData/pymol/9b5_E47_AF_CXL10_CXCR3.pse
- __MACOSX/SourceData/pymol/._9b5_E47_AF_CXL10_CXCR3.pse
- SourceData/pymol/s7f3_E168_AF_CXCL6_CXCR1.pse
- __MACOSX/SourceData/pymol/._s7f3_E168_AF_CXCL6_CXCR1.pse
- SourceData/scripts/xngs_20230809084627.tar
- __MACOSX/SourceData/scripts/._xngs_20230809084627.tar
- SourceData/scripts/.DS_Store
- __MACOSX/SourceData/scripts/._.DS_Store
- SourceData/scripts/xqc_20230808065954.tar
- __MACOSX/SourceData/scripts/._xqc_20230808065954.tar
- SourceData/scripts/xdock_20230808165437.tar
- __MACOSX/SourceData/scripts/._xdock_20230808165437.tar
- SourceData/scripts/xoctet_20230808081637.tar
- __MACOSX/SourceData/scripts/._xoctet_20230808081637.tar
- SourceData/scripts/xattune_20230807170606.tar
- __MACOSX/SourceData/scripts/._xattune_20230807170606.tar
- SourceData/scripts/xNNKs_20230808183658.tar
- __MACOSX/SourceData/scripts/._xNNKs_20230808183658.tar
