# Supplementary material for: Discovery and pharmacophoric characterization of chemokine network inhibitors using phage-display, saturation mutagenesis and computational modelling
Source: Nat Commun. 2023 Sep 16;14:5763. doi: 10.1038/s41467-023-41488-z (PMC10505172; doi:10.1038/s41467-023-41488-z)
Supplement: Supplementary file 4 — Source Data [file 41467_2023_41488_MOESM4_ESM.zip › SourceData/Rpackages.txt]

ape_5.7-1, asbio_1.9-2, bio3d_2.4-4, Biobase_2.58.0, BiocGenerics_0.44.0, BiocParallel_1.32.6, Biostrings_2.66.0, dendsort_0.3.4, DescTools_0.99.48, dplyr_1.1.2, drc_3.0-1, flextable_0.9.1, forcats_1.0.0, GenomeInfoDb_1.34.9, GenomicAlignments_1.34.1, GenomicRanges_1.50.2, ggmsa_1.4.0, ggnewscale_0.4.8, ggplot2_3.4.2, ggpubr_0.6.0, ggseqlogo_0.1, ggtree_3.6.2, ggupset_0.3.0, gridExtra_2.3, gtable_0.3.3, IRanges_2.32.0, janitor_2.2.0, jsonlite_1.8.4, lubridate_1.9.2, maps_3.4.1, MASS_7.3-58.2, MatrixGenerics_1.10.0, matrixStats_0.63.0, msa_1.30.1, officer_0.6.2, openxlsx_4.2.5.2, pals_1.7, pheatmap_1.0.12, phytools_1.5-1, purrr_1.0.1, R.methodsS3_1.8.2, R.oo_1.25.0, R.utils_2.12.2, RColorBrewer_1.1-3, readr_2.1.4, Rsamtools_2.14.0, S4Vectors_0.36.2, scales_1.2.1, seqinr_4.2-30, ShortRead_1.56.1, strex_1.6.0, stringr_1.5.0, SummarizedExperiment_1.28.0, tibble_3.2.1, tidyr_1.3.0, tidyverse_2.0.0, viridis_0.6.3, viridisLite_0.4.1, XVector_0.38.0, zoo_1.8-12
