# Supplementary material for: Discovery and pharmacophoric characterization of chemokine network inhibitors using phage-display, saturation mutagenesis and computational modelling
Source: Nat Commun. 2023 Sep 16;14:5763. doi: 10.1038/s41467-023-41488-z (PMC10505172; doi:10.1038/s41467-023-41488-z)
Supplement: Supplementary file 4 — Source Data [file 41467_2023_41488_MOESM4_ESM.zip › SourceData/SourceData.xlsx]

## Sheet: Sheet 1
figure

## Sheet: Fig_2
uniprot_id

## Sheet: Fig_3a
chemokine

## Sheet: Fig_3b
(((((HD1054:0.4408132269

## Sheet: Fig_3c
pep.id

## Sheet: Fig_3d
peptide_id

## Sheet: Fig_4a
time

## Sheet: Fig_4b
time

## Sheet: Fig_4c
time

## Sheet: Fig_4d
time

[truncated: 64 more sheets: Fig_4e, Fig_4f, Fig_4g, Fig_5a, Fig_5b, Fig_5c, Fig_5d, Fig_5e, Fig_5f, Fig_5g, Fig_5h, Fig_6a, Fig_6b, Fig_6c, Fig_6d, Fig_6e, Fig_6f, Fig_6g, Fig_6h, Fig_6i …]
