# Supplementary material for: Discovery and pharmacophoric characterization of chemokine network inhibitors using phage-display, saturation mutagenesis and computational modelling
Source: Nat Commun. 2023 Sep 16;14:5763. doi: 10.1038/s41467-023-41488-z (PMC10505172; doi:10.1038/s41467-023-41488-z)
Supplement: Supplementary file 4 — Source Data [file 41467_2023_41488_MOESM4_ESM.zip › SourceData/readme.txt]

Source DATA for Vales et al. 

Discovery and pharmacophoric characterization of chemokine network inhibitors using phage-display, saturation mutagenesis and computational modelling

Author list:
Serena Vales1#, Jhanna Kryukova1#, Soumyanetra Chandra1, Gintare Smagurauskaite1, Megan Payne1, Charlie J. Clark1, Katrin Hafner1, Philomena Mburu1, Stepan Denisov1, Graham Davies1, Carlos Outeiral2, Charlotte M. Dean2, Garrett M. Morris2 and Shoumo Bhattacharya1*


The zip file contains:

1. Source.Data.xlsx:
First sheet: Column headers are: manuscript figures, source, script analysis subfolder, name of file, type of file, weather source data provided in this excel file, filename, filepath, and script used to generate the figure.

Subsequent sheets provide figure by figure source data when this is in excel format.

2. Pymol folder. Contains figure by figure pymol .pse files used to make pymol graphics.

3. Script folder. Contains timestamped tar files of R - scripts used to generate figures. All scripts are run from the top level script (e.g. xattune.R) which calls subsequent scripts located in folder "subscripts". Start the script using the .Rproj file.

Subfolders within each script folder are:
analysis - contains output of script
data - contains the data files
extfiles - contains other files needed for script to run
metadata - contains other files needed for script to run
subscripts - contain scripts that are called from the top level script. It also contains sessionInfo.txt and pythonInfo.txt files - which contains the package versions. The housekeeping.R script clears out analysis, data and extfile folders so that the latest data versions are used. These lines need to be commented out before running the script on another machine.

R.packages.txt - contains a list of R-packages / versions used for this manuscript
